# Supplementary material for: Encapsidation of Staufen-2 Enhances Infectivity of HIV-1
Source: Viruses. 2021 Dec 8;13(12):2459. doi: 10.3390/v13122459 (PMC8703407; doi:10.3390/v13122459)
Supplement: Supplementary file 1 [file viruses-13-02459-s001.zip]

Archive with 1 entries (1 files):
- Supplementary Material viruses-1399737_To be Published Final version.pdf
